# Supplementary material for: Association Between Levels of Magnesium and Diabetic Retinopathy in Diabetic Patients with Type 2 Diabetes Mellitus: An Updated Systematic Review and Meta-Analysis
Source: Nutrients. 2026 Apr 6;18(7):1162. doi: 10.3390/nu18071162 (PMC13074579; doi:10.3390/nu18071162)
Supplement: Supplementary file 1 [file nutrients-18-01162-s001.zip]

Archive with 1 entries (1 files):
- nutrients-4216924-supplementary.pdf
